# Supplementary material for: Induction of Multi-Functional T Cells in a Phase I Clinical Trial of Dendritic Cell Immunotherapy in Hepatitis C Virus Infected Individuals
Source: PLoS One. 2012 Aug 14;7(8):e39368. doi: 10.1371/journal.pone.0039368 (PMC3419178; doi:10.1371/journal.pone.0039368)
Supplement: Table S1 — Frequency (%) of cytokine producing T cells within total viable CD3+ T cells, before background subtraction. (XLSX) [file pone.0039368.s003.xlsx]

## Sheet: Table S1
Table S1: Frequency (in %) of cytokine producing T cells within total viable CD3+ T cells.
Abbreviations: BL = Base Line; PI-2 = Prior to 2nd Infusion; PI-3 = Prior to 3rd Infusion, W = week post final infusion
PT#1						PT#2									PT#3										PT#4									PT#5										PT#6
TNFα+/IFNg+	BL	W3	W7	W13		TNFα+/IFNg+	BL	PI-2	W2	W4	W6	W12	Buffy A		TNFα+/IFNg+	BL	PI-2	PI-3	W2	W4	W6	W12	Buffy B		TNFα+/IFNg+	BL	PI-2	W2	W4	W6	W12	Buffy C		TNFα+/IFNg+	BL	PI-2	PI-3	W2	W4	W6	W12	Buffy D		TNFα+/IFNg+	BL	PI-2	PI-3	W2	W4
CORE	0	0.014	0.008			CORE	0.047	0.012	0.023	0.028	0.054	0.043	0.029		CORE	0.011	0.021	0.005	0.044	0.011	0.025	0.01	0.001		CORE	0.019	0.012	0.019	0.014	0.017	0.011	0.006		CORE	0.007	0.004	0.006	0.013	0.002	0.005	0.003	0.003		CORE	0.068	0.116	0.092	0.071	0.11
E1E2	0.002	0.012	0.008	0.01		E1E2	0.039	0.009	0.045	0.025	0.043	0.031	0.023		E1E2	0.007	0.008	0.006	0.002	0.012	0.006	0.005	0.002		E1E2	0.01	0.019	0.01	0.013	0.011	0.016	0.008		E1E2	0.004	0.004	0.006	0.001	0	0.004	0.003	0		E1E2	0.049	0.145	0.104	0.088	0.161
NS2P7	0.003	0.018	0.013	0.012		NS2P7	0.03	0.012	0.039	0.023	0.03	0.034	0.026		NS2P7	0.009	0.01	0.004	0.004	0.003	0.006	0.009	0.006		NS2P7	0.006	0.006	0.011	0.016	0.013	0.009	0.002		NS2P7	0.004	0.011	0.005	0.012	0.005	0.01	0.004	0		NS2P7	0.06	0.143	0.107	0.098	0.183
NS3	0.001	0.011	0.004	0.002		NS3	0.105	0.04	0.157	0.058	0.117	0.061	0.015		NS3	0.008	0.011	0.006	0.029	0.015	0.014	0.015	0.011		NS3	0.007	0.008	0.016	0.011	0.013	0.004	0.002		NS3	0.013	0.006	0.014	0.015	0.004	0.008	0.007	0		NS3	0.062	0.115	0.067	0.061	0.089
NS4	0.013	0.034	0.011	0.012		NS4	0.045	0.02	0.046	0.048	0.045	0.049	0.005		NS4		0.007	0.002	0.026	0.008	0.019	0.014	0.003		NS4	0.002	0.002	0.01	0.009	0.006	0.004	0.006		NS4	0.003	0.002	0.006	0.007	0	0.005	0.003	0.004		NS4	0.055	0.096	0.058	0.062	0.092
NS5A	0.002	0.005	0.004	0.002		NS5A	0.035	0.017	0.057	0.044	0.026	0.02	0.011		NS5A	0.009	0.014	0.004	0.029	0.003	0.012	0.007	0.001		NS5A	0.008	0.002	0.011	0.012	0.009	0.002	0.002		NS5A	0.003	0.008	0.006	0.007	0.002	0.002	0.003	0.004		NS5A	0.067	0.137	0.096	0.073	0.135
NS5B	0.012	0.004	0.009	0.007		NS5B	0.046	0.026	0.045	0.02	0.037	0.024	0.018		NS5B	0.018	0.007	0.01	0.028	0.01	0.012	0.009	0.006		NS5B	0.01	0.011	0.006	0.005	0.008	0.002	0.002		NS5B	0.001	0.008	0.006	0.001	0	0.003	0.001	0		NS5B	0.073	0.046	0.035	0.047	0.065
6xCTL	0.017	0.047	0.027	0.019		6xCTL	0.021	0.027	0.027	0.04	0.025	0.027	0.016		6xCTL	0.004	0.004	0.004	0.025	0.006	0.018	0.011	0.004		6xCTL	0.012	0.002	0.011	0.013	0.005	0.005	0.006		6xCTL	0.004	0.002	0.009	0.01	0	0.002	0.004	0		6xCTL	0.066	0.136	0.122	0.082	0.162
P25	0.017	0.037	0.025	0.032		P25	0.032		0.028	0.033	0.04	0.027	0.01		P25	0.008	0.002	0.004	0.038	0.011	0.024	0.018	0.007		P25	0.009	0	0.011	0.01	0.011	0.004	0.002		P25	0.004	0	0.002	0.004	0	0.002	0.003	0.004		P25	0.075	0.12	0.115	0.077	0.149
No Ag	0.029	0.042	0.016	0.033		No Ag	0.024	0.027	0.034	0.026	0.031	0.027	0.005		No Ag	0.009	0.009	0.011	0.025	0.012	0.021	0.012	0		No Ag	0.014	0.008	0.008	0.015	0.011	0.009	0.002		No Ag	0.003		0.002	0.006	0.003	0	0	0.004		No Ag	0.07	0.143	0.107	0.094	0.182
CEF	0.207	0.388	0.326	0.235		CEF		2.69	3.68	2.23	2.56	1.1			CEF	0.302	0.283		0.317	0.399	0.47	0.625			CEF	0.339	0.268	0.363	0.395	0.389	0.316	1		CEF	1.21	2.35	1.41	1	1.27	2.06	0.863	0		CEF	1.67	1.77	1.71	1.73	2.32
TNFα+	BL	W3	W7	W13		TNFα+	BL	PI-2	W2	W4	W6	W12	Buffy A		TNFα+	BL	PI-2	PI-3	W2	W4	W6	W12	Buffy B		TNFα+	BL	PI-2	W2	W4	W6	W12	Buffy C		TNFα+	BL	PI-2	PI-3	W2	W4	W6	W12	Buffy D		TNFα+	BL	PI-2	PI-3	W2	W4
CORE	0.019	0.046	0.046			CORE	0.331	0.301	0.311	0.293	0.497	0.37	0.477		CORE	0.143	0.159	0.145	0.2	0.135	0.166	0.169	0.089		CORE	0.269	0.098	0.106	0.104	0.096	0.081	0.04		CORE	0.09	0.037	0.082	0.095	0.03	0.067	0.08	0.166		CORE	0.4	0.432	0.364	0.34	0.41
E1E2	0.017	0.024	0.026	0.021		E1E2	0.353	0.25	0.329	0.299	0.387	0.266	0.41		E1E2	0.099	0.097	0.098	0.041	0.074	0.09	0.087	0.079		E1E2	0.071	0.072	0.073	0.069	0.062	0.097	0.045		E1E2	0.063	0.031	0.087	0.068	0.027	0.039	0.105	0.206		E1E2	0.326	0.467	0.384	0.394	0.412
NS2P7	0.036	0.031	0.025	0.022		NS2P7	0.217	0.266	0.263	0.285	0.485	0.208	0.457		NS2P7	0.081	0.103	0.11	0.107	0.131	0.113	0.068	0.101		NS2P7	0.077	0.086	0.076	0.066	0.051	0.075	0.054		NS2P7	0.063	0.061	0.079	0.086	0.034	0.052	0.078	0.197		NS2P7	0.37	0.405	0.404	0.352	0.779
NS3	0.018	0.016	0.014	0.026		NS3	0.328	0.287	0.365	0.387	0.409	0.284	0.348		NS3	0.114	0.091	0.13	0.143	0.135	0.184	0.118	0.103		NS3	0.045	0.055	0.092	0.06	0.052	0.084	0.029		NS3	0.089	0.052	0.09	0.083	0.048	0.05	0.07	0.237		NS3	0.263	0.358	0.304	0.324	0.359
NS4	0.034	0.029	0.031	0.028		NS4	0.257	0.347	0.301	0.286	0.383	0.233	0.305		NS4		0.082	0.108	0.1	0.117	0.106	0.084	0.026		NS4	0.037	0.088	0.08	0.062	0.054	0.053	0.047		NS4	0.064	0.037	0.068	0.073	0.014	0.035	0.06	0.189		NS4	0.404	0.382	0.353	0.347	0.458
NS5A	0.028	0.032	0.015	0.025		NS5A	0.273	0.328	0.286	0.3	0.352	0.265	0.322		NS5A	0.158	0.111	0.116	0.134	0.142	0.138	0.117	0.094		NS5A	0.046	0.072	0.053	0.059	0.047	0.048	0.027		NS5A	0.045	0.019	0.068	0.066	0.042	0.06	0.064	0.162		NS5A	0.329	0.378	0.346	0.359	0.428
NS5B	0.036	0.033	0.018	0.036		NS5B	0.257	0.307	0.356	0.258	0.377	0.256	0.275		NS5B	0.102	0.105	0.096	0.147	0.099	0.133	0.08	0.114		NS5B	0.057	0.07	0.042	0.039	0.025	0.049	0.034		NS5B	0.058	0.041	0.054	0.077	0.02	0.053	0.068	0.128		NS5B	0.398	0.303	0.279	0.29	0.324
6xCTL	0.062	0.084	0.074	0.058		6xCTL	0.315	0.291	0.302	0.273	0.324	0.275	0.35		6xCTL	0.109	0.104	0.104	0.193	0.168	0.124	0.112	0.036		6xCTL	0.062	0.092	0.09	0.07	0.046	0.087	0.076		6xCTL	0.059	0.029	0.074	0.06	0.019	0.051	0.063	0.124		6xCTL	0.28	0.407	0.414	0.502	0.47
P25	0.051	0.063	0.035	0.047		P25	0.264		0.327	0.329	0.299	0.231	0.274		P25	0.115	0.098	0.113	0.137	0.102	0.087	0.112	0.07		P25	0.048	0.069	0.07	0.055	0.037	0.054	0.036		P25	0.054	0.037	0.071	0.044	0.025	0.05	0.058	0.147		P25	0.308	0.476	0.41	0.37	0.5
No Ag	0.04	0.057	0.039	0.053		No Ag	0.454	0.248	0.387	0.466	0.306	0.216	0.273		No Ag	0.142	0.092	0.095	0.133	0.092	0.142	0.089	0.045		No Ag	0.053	0.062	0.056	0.059	0.06	0.041	0.035		No Ag	0.041	0.044	0.077	0.062	0.035	0.027	0.042	0.137		No Ag	0.336	0.505	0.366	0.358	0.519
CEF	0.063	0.084	0.084	0.104		CEF		0.424	0.351	0.371	0.419	0.393			CEF	0.094	0.1		0.112	0.105	0.111	0.076			CEF	0.021	0.044	0.042	0.043	0.033	0.062	0.133		CEF	0.068	0.056	0.075	0.076	0.038	0.047	0.069	0.125		CEF	0.272	0.406	0.355	0.372	0.471
IFNg+	BL	W3	W7	W13		IFNg+	BL	PI-2	W2	W4	W6	W12	Buffy A		IFNg+	BL	PI-2	PI-3	W2	W4	W6	W12	Buffy B		IFNg+	BL	PI-2	W2	W4	W6	W12	Buffy C		IFNg+	BL	PI-2	PI-3	W2	W4	W6	W12	Buffy D		IFNg+	BL	PI-2	PI-3	W2	W4
CORE	0.01	0.017	0.013			CORE	0.046	0.033	0.019	0.012	0.078	0.069			CORE	0.08	0.056	0.06	0.024	0.077	0.043	0.059	0.009		CORE	0	0.012	0.014	0.006	0.002	0.005	0.002		CORE	0.053	0.011	0.055	0.055	0.03	0.034	0.022	0.02		CORE	0.141	0.144	0.062	0.057	0.04
E1E2	0.027	0.035	0.037	0.021		E1E2	0.067	0.026	0.025	0.008	0.061	0.044	0.063		E1E2	0.126	0.06	0.069	0.06	0.072	0.056	0.103	0.013		E1E2	0.006	0.011	0.005	0.009	0.013	0.006	0		E1E2	0.046	0.012	0.056	0.041	0.007	0.027	0.027	0.014		E1E2	0.122	0.142	0.043	0.042	0.032
NS2P7	0.031	0.02	0.016	0.021		NS2P7	0.035	0.023	0.021	0.005	0.025	0.043	0.021		NS2P7	0.076	0.071	0.074	0.031	0.055	0.051	0.067	0.008		NS2P7	0.006	0.014	0.005	0.012	0.009	0.007	0.002		NS2P7	0.056	0.019	0.05	0.042	0.002	0.036	0.026	0.024		NS2P7	0.105	0.157	0.066	0.049	0.054
NS3	0.012	0.015	0.026	0.015		NS3	0.073	0.063	0.041	0.033	0.072	0.054	0.044		NS3	0.104	0.068	0.073	0.073	0.107	0.061	0.079	0.024		NS3	0.002	0.017	0.006	0.016	0.013	0.009	0		NS3	0.037	0.006	0.06	0.045	0.007	0.029	0.024	0.032		NS3	0.111	0.168	0.057	0.032	0.038
NS4	0.022	0.033	0.046	0.021		NS4	0.054	0.05	0.028	0.022	0.06	0.037	0.018		NS4		0.101	0.067	0.048	0.094	0.076	0.122	0		NS4	0.002	0.011	0.003	0.015	0.004	0.006	0.002		NS4	0.036	0.013	0.062	0.032	0.009	0.035	0.019	0.016		NS4	0.136	0.17	0.046	0.043	0.038
NS5A	0.015	0.031	0.024	0.023		NS5A	0.064	0.046	0.019	0.019	0.049	0.04	0.02		NS5A	0.095	0.095	0.063	0.048	0.106	0.065	0.106	0.012		NS5A	0.002	0.014	0.008	0.012	0.007	0.006	0		NS5A	0.025	0.011	0.062	0.037	0.012	0.029	0.012	0.029		NS5A	0.118	0.163	0.054	0.062	0.029
NS5B	0.056	0.04	0.021	0.025		NS5B	0.074	0.069	0.026	0.016	0.046	0.052	0.025		NS5B	0.12	0.129	0.099	0.088	0.132	0.081	0.114	0.03		NS5B	0.002	0.013	0.003	0.014	0.004	0.011	0		NS5B	0.028	0.006	0.059	0.036	0.015	0.008	0.019	0.028		NS5B	0.134	0.177	0.046	0.053	0.029
6xCTL	0.04	0.06	0.027	0.036		6xCTL	0.061	0.037	0.046	0.012	0.035	0.029	0.029		6xCTL	0.085	0.078	0.08	0.063	0.13	0.05	0.074	0.006		6xCTL	0.004	0.013	0.003	0.012	0.007	0	0.004		6xCTL	0.047	0.006	0.048	0.038	0.012	0.022	0.021	0.018		6xCTL	0.125	0.149	0.051	0.056	0.042
P25	0.045	0.045	0.029	0.053		P25	0.061		0.012	0.011	0.036	0.031	0.026		P25	0.088	0.042	0.069	0.06	0.06	0.055	0.07	0.008		P25	0.002	0.006	0.003	0.01	0.005	0.007	0		P25	0.035	0.016	0.043	0.019	0.004	0.035	0.012	0.021		P25	0.105	0.143	0.04	0.039	0.023
No Ag	0.022	0.055	0.037	0.037		No Ag	0.037	0.012	0.021	0.005	0.033	0.038	0.026		No Ag	0.128	0.054	0.085	0.064	0.069	0.066	0.052	0.015		No Ag	0.004	0.014	0.008	0.002	0.007	0.004	0		No Ag	0.035	0.019	0.06	0.031	0.005	0.046	0.017	0.011		No Ag	0.109	0.143	0.04	0.046	0.033
CEF	0.029	0.042	0.035	0.037		CEF		0.523	0.852	0.491	0.562	0.417			CEF	0.114	0.061		0.056	0.138	0.128	0.143			CEF		0.011	0.01	0.013	0.018	0.007	0.018		CEF	0.059	0.026	0.059	0.05	0.024	0.049	0.023	0.023		CEF	0.164	0.171	0.122	0.138	0.138
[truncated: 3 more columns]
