# Supplementary material for: Induction of Multi-Functional T Cells in a Phase I Clinical Trial of Dendritic Cell Immunotherapy in Hepatitis C Virus Infected Individuals
Source: PLoS One. 2012 Aug 14;7(8):e39368. doi: 10.1371/journal.pone.0039368 (PMC3419178; doi:10.1371/journal.pone.0039368)
Supplement: Table S2 — Background subtracted data for HCV antigens. A) Percentage of cytokine producing T cells within total viable CD3+ T cells, background subtracted, and retaining positive values only. B) Index to BL. (XLSX) [file pone.0039368.s004.xlsx]

## Sheet: Table S2 and Table S3
Table S2: Background subtracted data
Abbreviations: BL = Base Line; PI-2 = Prior to 2nd Infusion; PI-3 = Prior to 3rd Infusion, W = week post final infusion
A) Percentage of cytokine producing T cells, background subtracted, and then retaining positive values only
		PT#1				PT#2						PT#3							PT#4						PT#5							PT#6
		BL	W3	W7	W13	BL	PI-2	W2	W4	W6	W12	BL	PI-2	PI-3	W2	W4	W6	W12	BL	PI-2	W2	W4	W6	W12	BL	PI-2	PI-3	W2	W4	W6	W12	BL	PI-2	PI-3	W2	W4	W6	W12
TNFα+/IFNg+	CORE					0.023			0.002	0.023	0.016	0.002	0.012		0.019		0.004		0.005	0.004	0.011		0.006	0.002	0.004	0.004	0.004	0.007		0.005	0.003
	E1E2					0.015		0.011		0.012	0.004									0.011	0.002			0.007	0.001	0.004	0.004			0.004	0.003		0.002
	NS2P7					0.006		0.005			0.007		0.001								0.003	0.001	0.002		0.001	0.011	0.003	0.006	0.002	0.01	0.004				0.004	0.001
	NS3					0.081	0.013	0.123	0.032	0.086	0.034		0.002		0.004	0.003		0.003			0.008		0.002		0.01	0.006	0.012	0.009	0.001	0.008	0.007
	NS4					0.021		0.012	0.022	0.014	0.022				0.001			0.002			0.002					0.002	0.004	0.001		0.005	0.003
	NS5A					0.011		0.023	0.018				0.005		0.004						0.003					0.008	0.004	0.001		0.002	0.003
	NS5B					0.022		0.011		0.006		0.009			0.003					0.003						0.008	0.004			0.003	0.001	0.003
	6xCTL		0.005	0.011					0.014												0.003				0.001	0.002	0.007	0.004		0.002	0.004			0.015
	P25			0.009		0.008			0.007	0.009					0.013		0.003	0.006			0.003				0.001					0.002	0.003	0.005		0.008
TNFα+	CORE			0.007			0.053			0.191	0.154	0.001	0.067	0.05	0.067	0.043	0.024	0.08	0.216	0.036	0.05	0.045	0.036	0.04	0.049		0.005	0.033		0.04	0.038	0.064					0.002
	E1E2						0.002			0.081	0.05		0.005	0.003					0.018	0.01	0.017	0.01	0.002	0.056	0.022		0.01	0.006		0.012	0.063			0.018	0.036		0.019
	NS2P7						0.018			0.179			0.011	0.015		0.039			0.024	0.024	0.02	0.007		0.034	0.022	0.017	0.002	0.024		0.025	0.036	0.034		0.038		0.26	0.019	0.009
	NS3						0.039			0.103	0.068			0.035	0.01	0.043	0.042	0.029			0.036	0.001		0.043	0.048	0.008	0.013	0.021	0.013	0.023	0.028							0.018
	NS4						0.099			0.077	0.017			0.013		0.025				0.026	0.024	0.003		0.012	0.023			0.011		0.008	0.018	0.068					0.026
	NS5A						0.08			0.046	0.049	0.016	0.019	0.021	0.001	0.05		0.028		0.01				0.007	0.004			0.004	0.007	0.033	0.022				0.001		0.034
	NS5B						0.059			0.071	0.04		0.013	0.001	0.014	0.007			0.004	0.008				0.008	0.017			0.015		0.026	0.026	0.062
	6xCTL	0.022	0.027	0.035	0.005		0.043			0.018	0.059		0.012	0.009	0.06	0.076		0.023	0.009	0.03	0.034	0.011		0.046	0.018					0.024	0.021			0.048	0.144
	P25	0.011	0.006								0.015		0.006	0.018	0.004	0.01		0.023		0.007	0.014			0.013	0.013					0.023	0.016			0.044	0.012		0.047
IFNg+	CORE					0.009	0.021		0.007	0.045	0.031		0.002			0.008		0.007			0.006	0.004		0.001	0.018			0.024	0.025		0.005	0.032	0.001	0.022	0.011	0.007		0.002
	E1E2	0.005				0.03	0.014	0.004	0.003	0.028	0.006		0.006			0.003		0.051	0.002			0.007	0.006	0.002	0.011			0.01	0.002		0.01	0.013		0.003				0.023
	NS2P7	0.009					0.011				0.005		0.017					0.015	0.002			0.01	0.002	0.003	0.021			0.011			0.009		0.014	0.026	0.003	0.021		0.014
	NS3					0.036	0.051	0.02	0.028	0.039	0.016		0.014		0.009	0.038		0.027		0.003		0.014	0.006	0.005	0.002			0.014	0.002		0.007	0.002	0.025	0.017		0.005	0.001	0.003
	NS4			0.009		0.017	0.038	0.007	0.017	0.027			0.047			0.025	0.01	0.07				0.013		0.002	0.001		0.002	0.001	0.004		0.002	0.027	0.027	0.006		0.005	0.005	0.011
	NS5A					0.027	0.034		0.014	0.016	0.002		0.041			0.037		0.054				0.01		0.002			0.002	0.006	0.007			0.009	0.02	0.014	0.016
	NS5B	0.034				0.037	0.057	0.005	0.011	0.013	0.014		0.075	0.014	0.024	0.063	0.015	0.062				0.012		0.007				0.005	0.01		0.002	0.025	0.034	0.006	0.007
	6xCTL	0.018	0.005			0.024	0.025	0.025	0.007	0.002			0.024			0.061		0.022				0.01			0.012			0.007	0.007		0.004	0.016	0.006	0.011	0.01	0.009
	P25	0.023			0.016	0.024			0.006	0.003								0.018				0.008		0.003													0.002	0.006
B) Index to BL*			PT#1			PT#2						PT#3							PT#4							PT#5	PT#6					PT#6
		BL	W3	W7	W13	BL	PI-2	W2	W4	W6	W12	BL	PI-2	PI-3	W2	W4	W6	W12	BL	PI-2	W2	W4	W6	W12	BL	PI-2	PI-3	W2	W4	W6	W12	BL	PI-2	PI-3	W2	W4	W6	W12
TNFα+/IFNg+	CORE					1			0.0869565	1	0.695652	1	6		9.5		2		1	0.8	2.2		1.2	0.4	1	1	1	1.75		1.25	0.75
	E1E2					1		0.733333		0.8	0.266667														1	4	4			4	3
	NS2P7					1		0.833333			1.16667														1	11	3	6	2	10	4
	NS3					1	0.160494	1.51852	0.395062	1.06173	0.419753														1	0.6	1.2	0.9	0.1	0.8	0.7
	NS4					1		0.571429	1.04762	0.666667	1.04762
	NS5A					1		2.09091	1.63636
	NS5B					1		0.5		0.272727		1			0.333333
	6xCTL																								1	2	7	4		2	4
	P25					1			0.875	1.125															1					2	3	1		1.6
TNFα+	CORE											1	67	50	67	43	24	80	1	0.166667	0.231481	0.208333	0.166667	0.185185			0.102041	0.673469		0.816327	0.77551	1					0.03125
	E1E2																		1	0.555556	0.944444	0.555556	0.111111	3.11111			0.454545	0.272727		0.545455	2.86364
	NS2P7																		1	1	0.833333	0.291667		1.41667		0.772727	0.0909091	1.09091		1.13636	1.63636	1		1.11765		7.64706	0.558824	0.264706
	NS3																									0.166667	0.270833	0.4375	0.270833	0.479167	0.583333
	NS4																											0.478261		0.347826	0.782609	1					0.382353
	NS5A											1	1.1875	1.3125	0.0625	3.125		1.75										1	1.75	8.25	5.5
	NS5B																		1	2				2				0.882353		1.52941	1.52941
	6xCTL	1	1.22727	1.59091	0.227273														1	3.33333	3.77778	1.22222		5.11111						1.33333	1.16667
	P25	1	0.545455																											1.76923	1.23077
IFNg+	CORE						2.33333		0.777778	5	3.44444														1			1.33333	1.38889		0.277778	1	0.03125	0.6875	0.34375	0.21875		0.0625
	E1E2						0.466667	0.133333	0.1	0.933333	0.2								1			3.5	3	1	1			0.909091	0.181818		0.909091			0.230769				1.76923
	NS2P7																		1			5	1	1.5	1			0.52381			0.428571
	NS3						1.41667	0.555556	0.777778	1.08333	0.444444														1			7	1		3.5	1	12.5	8.5		2.5	0.5	1.5
	NS4						2.23529	0.411765	1	1.58824															1		2	1	4		2	1	1	0.222222		0.185185	0.185185	0.407407
	NS5A						1.25926		0.518519	0.592593	0.0740741																					1	2.22222	1.55556	1.77778
	NS5B						1.54054	0.135135	0.297297	0.351351	0.378378																					1	1.36	0.24	0.28
	6xCTL	1	0.277778				1.04167	1.04167	0.291667	0.0833333															1			0.583333	0.583333		0.333333	1	0.375	0.6875	0.625	0.5625
	P25	1			0.695652				0.25	0.125
*: 1) BL value is left blank when it is undetectable; 2) PT#3 TNFa single producer is not colour coded, as the value is too high that bias the colour balance
