# Supplementary material for: Induction of Multi-Functional T Cells in a Phase I Clinical Trial of Dendritic Cell Immunotherapy in Hepatitis C Virus Infected Individuals
Source: PLoS One. 2012 Aug 14;7(8):e39368. doi: 10.1371/journal.pone.0039368 (PMC3419178; doi:10.1371/journal.pone.0039368)
Supplement: Table S3 — Background subtracted data for in vitro positive control CEF. A) Percentage of cytokine producing T cells within total viable CD3+ T cells, background subtracted, and retaining positive values only. B) Index to BL for TNFα/IFNg dual functional T cells. (XLSX) [file pone.0039368.s005.xlsx]

## Sheet: Table S3
Table S3: CEF data, background subtracted
Abbreviations: BL = Base Line; PI-2 = Prior to 2nd Infusion; PI-3 = Prior to 3rd Infusion, W = week post final infusion
A) Percentage
	PT#1				PT#2						PT#3							PT#4						PT#5							PT#6
	BL	W3	W7	W13	BL	PI-2	W2	W4	W6	W12	BL	PI-2	PI-3	W2	W4	W6	W12	BL	PI-2	W2	W4	W6	W12	BL	PI-2	PI-3	W2	W4	W6	W12	BL	PI-2	PI-3	W2	W4	W6	W12
TNFα+/IFNg+	0.178	0.346	0.31	0.202	N/D	2.663	3.646	2.204	2.529	1.073	0.293	0.274	N/D	0.292	0.387	0.449	0.613	0.325	0.26	0.355	0.38	0.378	0.307	1.207	2.35	1.408	0.994	1.267	2.06	0.863	1.6	1.627	1.603	1.636	2.138	1.559	0.867
TNFα+	0.023	0.027	0.045	0.051		0.176			0.113	0.177		0.008			0.013								0.021	0.027	0.012		0.014	0.003	0.02	0.027				0.014
IFNg+	0.007					0.511	0.831	0.486	0.529	0.379		0.007			0.069	0.062	0.091			0.002	0.011	0.011	0.003	0.024	0.007		0.019	0.019	0.003	0.006	0.055	0.028	0.082	0.092	0.105	0.043	0.009
B) TNFα+/IFNg+ index* to BL
	1	1.94382	1.74157	1.13483							1	0.935154		0.996587	1.32082	1.53242	2.09215	1	0.8	1.09231	1.16923	1.16308	0.944615	1	1.94698	1.16653	0.823529	1.04971	1.70671	0.714996	1	1.01688	1.00188	1.0225	1.33625	0.974375	0.541875
*: CEF is a strong stimuli and primarily induce double positive responses.
